# Supplementary material for: Bioprocessing of Barley and Lentil Grains to Obtain In Situ Synthesis of Exopolysaccharides and Composite Wheat Bread with Improved Texture and Health Properties
Source: Foods. 2021 Jun 27;10(7):1489. doi: 10.3390/foods10071489 (PMC8306093; doi:10.3390/foods10071489)
Supplement: Supplementary file 1 [file foods-10-01489-s001.zip]

Archive with 1 entries (1 files):
- foods-1252966-s001.pdf
